# Supplementary material for: Comparison of circulation patterns of mumps virus in the Netherlands and Spain (2015–2020)
Source: Front Microbiol. 2023 Jun 16;14:1207500. doi: 10.3389/fmicb.2023.1207500 (PMC10311905; doi:10.3389/fmicb.2023.1207500)
Supplement: SUPPLEMENTARY FIGURE 1 — Phylogenetic analysis of SH variants and haplotypes. The phylogenetic tree was made using the maximum likelihood method in W-IQ-TREE, using HKY85 as substitution model. The MuV genotype G reference sequence used as outgroup was MuVi/Gloucester.GBR/32.96/ [G] (AF280799). Common variants in both countries are marked by blue squares. Dutch sequences are indicated by blue arrows. [file Data_Sheet_1.zip]

Archive with 3 entries (3 files):
- Supplementary Figure 1.pdf
- Supplementary Table 1.XLSX
- Supplementary Table 2.XLSX
