# Supplementary material for: Comparison of circulation patterns of mumps virus in the Netherlands and Spain (2015–2020)
Source: Front Microbiol. 2023 Jun 16;14:1207500. doi: 10.3389/fmicb.2023.1207500 (PMC10311905; doi:10.3389/fmicb.2023.1207500)
Supplement: SUPPLEMENTARY FIGURE 1 — Phylogenetic analysis of SH variants and haplotypes. The phylogenetic tree was made using the maximum likelihood method in W-IQ-TREE, using HKY85 as substitution model. The MuV genotype G reference sequence used as outgroup was MuVi/Gloucester.GBR/32.96/ [G] (AF280799). Common variants in both countries are marked by blue squares. Dutch sequences are indicated by blue arrows. [file Data_Sheet_1.zip › Supplementary Table 1.XLSX]

## Sheet: Hoja1
SH Variant	Country	Cases detected	MF-NCR available	City	Year	N	Sequence name	MF-NCR haplotype name (name of the earliest available sequence)	Nucleotide differences MF sequence (Muvs/Sheffield.GBR/1.05/ as reference)
									34	60	66	129	140	156	158	164	165	168	174	175	178	184	187	197	205	210	215	238	268	269	272	280	285	288	291	301	311	313	319	320	323	325	334	344	352	356	358	359	364
MuVs/Tarragona.ESP/20.11/	The Netherlands	11	11	Drenthe	2019	1	MuVs/Drenthe.NLD/52.19/	MuVs/NewYork.USA/25.16/2									T165C		C174T	C175T	C178A		C187T			G210A	G215T		T268C	T269C	T272C		T285C												C352T
					2020	1	MuVs/Drenthe.NLD/11.20/	MuVs/Groningen.NLD/8.20/1									T165C		C174T	C175T	C178A		C187T			G210A	G215T		T268C	T269C	T272C	T280C	T285C												C352T
				Groningen	2020	2	MuVs/Groningen.NLD/8.20/1 MuVs/Groningen.NLD/8.20/2	MuVs/Groningen.NLD/8.20/1									T165C		C174T	C175T	C178A		C187T			G210A	G215T		T268C	T269C	T272C	T280C	T285C												C352T
				Noord-Brabant	2020	1	MuVs/Noord-Brabant.NLD/1.20/	MuVs/NewYork.USA/25.16/2									T165C		C174T	C175T	C178A		C187T			G210A	G215T		T268C	T269C	T272C		T285C												C352T
				Noord-Holland	2019	1	MuVs/Noord-Holland.NLD/23.19/	MuVs/Noord-Holland.NLD/23.19/								T164C	T165C		C174T	C175T	C178A		C187T			G210A	G215T		T268C	T269C	T272C		T285C												C352T
					2019	1	MuVs/Noord-Holland.NLD/50.19/	MuVs/NewYork.USA/25.16/2									T165C		C174T	C175T	C178A		C187T			G210A	G215T		T268C	T269C	T272C		T285C												C352T
					2020	2	MuVs/Noord-Holland.NLD/2.20/1 MuVs/Noord-Holland.NLD/4.20/	MuVs/NewYork.USA/25.16/2									T165C		C174T	C175T	C178A		C187T			G210A	G215T		T268C	T269C	T272C		T285C												C352T
				Zuid-Holland	2020	1	MuVs/Zuid-Holland.NLD/5.20/	MuVs/NewYork.USA/25.16/2									T165C		C174T	C175T	C178A		C187T			G210A	G215T		T268C	T269C	T272C		T285C												C352T
					2020	1	MuVs/Zuid-Holland.NLD/7.20/	MuVs/Zuid-Holland.NLD/7.20/									T165C		C174T	C175T	C178A		C187T			G210A	G215T		T268C	T269C	T272C		T285C												C352T
	Spain	10	2	Burgos	2019	1	MuVs/Burgos.ESP/43.19/	MuVs/NewYork.USA/25.16/2									T165C		C174T	C175T	C178A		C187T			G210A	G215T		T268C	T269C	T272C		T285C												C352T
				Navarra	2019	1	MuVs/Navarra.ESP/29.19/	MuVs/NewYork.USA/25.16/2									T165C		C174T	C175T	C178A		C187T			G210A	G215T		T268C	T269C	T272C		T285C												C352T
MuVs/Minnesota.USA/53.14/	The Netherlands	1	1	Amsterdam	2018	1	MuVs/Amsterdam.NLD/17.18/	MuVs/Amsterdam.NLD/17.18/									T165C	T168G	C174T	C175T	C178A		C187T			G210A	G215T		T268C	T269C	T272C		T285C																C364T
	Spain	2	2	Ávila	2015	1	MuVs/Avila.ESP/27.15/	MuVs/Avila.ESP/27.15/									T165C		C174T	C175T	C178A		C187T			G210A	G215T		T268C	T269C	T272C		T285C																C364T
				Madrid	2016	1	MuVs/Madrid.ESP/52.16/	MuVs/NewYork.USA/26.18/									T165C	T168G	C174T	C175T	C178A		C187T			G210A	G215T		T268C	T269C	T272C		T285C																C364T
MuVs/NewJersey.USA/20.11/	The Netherlands	1	1	Zuid- Holland	2020	1	MuVs/Zuid-Holland.NLD/3.20/	MuVs/Murcia.ESP/46.14/									T165C		C174T	C175T	C178A		C187T			G210A	G215T		T268C	T269C	T272C		T285C
	Spain	251		Segovia	2019	7	MuVs/Segovia.ESP/34.19/ MuVs/Segovia.ESP/34.19/2 MuVs/Segovia.ESP/36.19/ MuVs/Segovia.ESP/39.19/ MuVs/Segovia.ESP/39.19/11 MuVs/Segovia.ESP/39.19/31 MuVs/Segovia.ESP/39.19/33	MuVs/Murcia.ESP/46.14/									T165C		C174T	C175T	C178A		C187T			G210A	G215T		T268C	T269C	T272C		T285C
MuVs/NewYork.USA/45.15/	The Netherlands	5	3	Groningen	2017	1	MuVs/Groningen.NLD/13.17	MuVs/Groningen.NLD/13.17			A66C						T165C		C174T	C175T	C178A		C187T				G215C	T238C	T268C	T269C	T272C		T285C
				Sassenheim	2017	1	MuVs/Sassenheim.NLD/35.17/	MuVs/CiudadReal.ESP/16.16/			A66C						T165C		C174T	C175T	C178A		C187T				G215T		T268C	T269C	T272C		T285C
				Utrecht	2017	1	MuVs/Utrecht.NLD/26.17/	MuVs/CiudadReal.ESP/16.16/			A66C						T165C		C174T	C175T	C178A		C187T				G215T		T268C	T269C	T272C		T285C
	Spain	58	17	Alicante	2017	1	MuVs/Alicante.ESP/23.17/	MuVs/CiudadReal.ESP/16.16/			A66C						T165C		C174T	C175T	C178A		C187T				G215T		T268C	T269C	T272C		T285C
				Ávila	2017	1	MuVs/Avila.ESP/5.17/	MuVs/CiudadReal.ESP/16.16/			A66C						T165C		C174T	C175T	C178A		C187T				G215T		T268C	T269C	T272C		T285C
				Ciudad Real	2016	2	MuVs/CiudadReal.ESP/16.16/ MuVs/CiudadReal.ESP/43.16/2	MuVs/CiudadReal.ESP/16.16/			A66C						T165C		C174T	C175T	C178A		C187T				G215T		T268C	T269C	T272C		T285C
					2018	1	MuVs/CiudadReal.ESP/24.18/	MuVs/CiudadReal.ESP/16.16/			A66C						T165C		C174T	C175T	C178A		C187T				G215T		T268C	T269C	T272C		T285C
				Cuenca	2018	1	MuVs/Cuenca.ESP/10.18/	MuVs/Murcia.ESP/46.14/									T165C		C174T	C175T	C178A		C187T			G210A	G215T		T268C	T269C	T272C		T285C
				Madrid	2016	1	MuVs/Madrid.ESP/51.16/2	MuVs/CiudadReal.ESP/16.16/			A66C						T165C		C174T	C175T	C178A		C187T				G215T		T268C	T269C	T272C		T285C
					2017	3	MuVs/Madrid.ESP/2.17/ MuVs/Madrid.ESP/16.17/2 MuVs/Madrid.ESP/30.17/	MuVs/CiudadReal.ESP/16.16/			A66C						T165C		C174T	C175T	C178A		C187T				G215T		T268C	T269C	T272C		T285C
					2018	1	MuVs/Madrid.ESP/11.18/2	MuVs/CiudadReal.ESP/16.16/			A66C						T165C		C174T	C175T	C178A		C187T				G215T		T268C	T269C	T272C		T285C
						1	MuVs/Madrid.ESP/42.18/	MuVs/Ohio.USA/2.18/FH102			A66C						T165C		C174T	C175T	C178A		C187T				G215T		T268C	T269C	T272C		T285C								T323C
				Murcia	2017	1	MuVs/Murcia.ESP/27.17/	MuVs/Murcia.ESP/27.17/			A66C			A156G			T165C		C174T	C175T	C178A		C187T				G215T		T268C	T269C	T272C		T285C
					2017	1	MuVs/Murcia.ESP/35.17/	MuVs/CiudadReal.ESP/16.16/			A66C						T165C		C174T	C175T	C178A		C187T				G215T		T268C	T269C	T272C		T285C
				Navarra	2019	1	MuVs/Navarra.ESP/13.19/	MuVs/Ohio.USA/2.18/FH102			A66C						T165C		C174T	C175T	C178A		C187T				G215T		T268C	T269C	T272C		T285C								T323C
				Soria	2018	1	MuVs/Soria.ESP/26.18/	MuVs/Ohio.USA/2.18/FH102			A66C						T165C		C174T	C175T	C178A		C187T				G215T		T268C	T269C	T272C		T285C								T323C
				Toledo	2017	1	MuVs/Toledo.ESP/13.17/	MuVs/CiudadReal.ESP/16.16/			A66C						T165C		C174T	C175T	C178A		C187T				G215T		T268C	T269C	T272C		T285C
MuVi/Sheffield.GBR/1.05/	The Netherlands	103	95	Amsterdam	2016	1	MuVs/Amsterdam.NLD/19.16	MuVs/Murcia.ESP/46.14/									T165C		C174T	C175T	C178A		C187T			G210A	G215T		T268C	T269C	T272C		T285C
					2019	2	MuVs/Amsterdam.NLD/7.19 MuVs/Amsterdam.NLD/8.19/2	MuVs/Murcia.ESP/46.14/									T165C		C174T	C175T	C178A		C187T			G210A	G215T		T268C	T269C	T272C		T285C
				Apeldoorn	2019	1	MuVs/Apeldoorn.NLD/16.19	MuVs/Murcia.ESP/46.14/									T165C		C174T	C175T	C178A		C187T			G210A	G215T		T268C	T269C	T272C		T285C
				Delft	2019	1	MuVs/Delft.NLD/11.19	MuVs/Murcia.ESP/46.14/									T165C		C174T	C175T	C178A		C187T			G210A	G215T		T268C	T269C	T272C		T285C
				Eindhoven	2018	6	MuVs/Eindhoven.NLD/38.18 MuVs/Eindhoven.NLD/42.18/2 MuVs/Eindhoven.NLD/42.18/3 MuVs/Eindhoven.NLD/43.18/1 MuVs/Eindhoven.NLD/45.18 MuVs/Eindhoven.NLD/42.18/1	MuVs/Murcia.ESP/46.14/									T165C		C174T	C175T	C178A		C187T			G210A	G215T		T268C	T269C	T272C		T285C
				Flevoland	2015	2	MuVs/Flevoland.NLD/19.15 MuVs/Flevoland.NLD/31.15	MuVs/Murcia.ESP/46.14/									T165C		C174T	C175T	C178A		C187T			G210A	G215T		T268C	T269C	T272C		T285C
				Gelderland	2017	1	MuVs/Gelderland.NLD/36.17	MuVs/Murcia.ESP/46.14/									T165C		C174T	C175T	C178A		C187T			G210A	G215T		T268C	T269C	T272C		T285C
					2019	6	MuVs/Gelderland.NLD/19.19 MuVs/Gelderland.NLD/20.19 MuVs/Gelderland.NLD/24.19 MuVs/Gelderland.NLD/26.19 MuVs/Gelderland.NLD/26.19/2 MuVs/Gelderland.NLD/46.19	MuVs/Murcia.ESP/46.14/									T165C		C174T	C175T	C178A		C187T			G210A	G215T		T268C	T269C	T272C		T285C
					2020	1	MuVs/Gelderland.NLD/14.20	MuVs/Murcia.ESP/46.14/									T165C		C174T	C175T	C178A		C187T			G210A	G215T		T268C	T269C	T272C		T285C
				Limburg	2015	1	MuVs/Limburg.NLD/34.15/	MuVs/Limburg.NLD/34.15/									T165C		C174T	C175T	C178A		C187T	C197T		G210A	G215T		T268C	T269C	T272C		T285C
				Maastricht	2018	1	MuVs/Maastricht.NLD/42.18	MuVs/Murcia.ESP/46.14/									T165C		C174T	C175T	C178A		C187T			G210A	G215T		T268C	T269C	T272C		T285C
					2019	1	MuVs/Maastricht.NLD/13.19	MuVs/Murcia.ESP/46.14/									T165C		C174T	C175T	C178A		C187T			G210A	G215T		T268C	T269C	T272C		T285C
				Noord-Brabant	2016	2	MuVs/Noord-Brabant.NLD/9.16 MuVs/Noord-Brabant.NLD/24.16	MuVs/Noord-Brabant.NLD/9.16/					C140T				T165C		T174C	C175T	C178A		C187T			G210A	G215T		T268C	T269C	T272C		T285C
					2016	1	MuVs/Noord-Brabant.NLD/8.16	MuVs/Murcia.ESP/46.14/									T165C		T174C	C175T	C178A		C187T			G210A	G215T		T268C	T269C	T272C		T285C
					2019	1	MuVs/Noord-Brabant.NLD/37.19/	MuVs/Noord-Brabant.NLD/37.19/							G158A		T165C		T174C	C175T	C178A		C187T			G210A	G215T		T268C	T269C	T272C		T285C
					2019	3	MuVs/Noord-Brabant.NLD/36.19 MuVs/Noord-Brabant.NLD/39.19 MuVs/Noord-Brabant.NLD/42.19	MuVs/Murcia.ESP/46.14/									T165C		T174C	C175T	C178A		C187T			G210A	G215T		T268C	T269C	T272C		T285C
					2020	2	MuVs/Noord-Brabant.NLD/6.20 MuVs/Noord-Brabant.NLD/11.20	MuVs/Murcia.ESP/46.14/									T165C		T174C	C175T	C178A		C187T			G210A	G215T		T268C	T269C	T272C		T285C
				Noord-Holland	2015	1	MuVs/Noord-Holland.NLD/20.15	MuVs/Murcia.ESP/46.14/									T165C		C174T	C175T	C178A		C187T			G210A	G215T		T268C	T269C	T272C		T285C
					2017	1	MuVs/Noord-Holland.NLD/49.17	MuVs/Murcia.ESP/46.14/									T165C		C174T	C175T	C178A		C187T			G210A	G215T		T268C	T269C	T272C		T285C
					2019	1	MuVs/Noord-holland.NLD/39.19/	MuVs/Noord-Brabant.NLD/37.19/							G158A		T165C		C174T	C175T	C178A		C187T			G210A	G215T		T268C	T269C	T272C		T285C
					2019	1	MuVs/Noord-Holland.NLD/25.19/	MuVs/Massachusetts.USA/8.16/2			A66C						T165C		C174T	C175T	C178A		C187T			G210A	G215T		T268C	T269C	T272C		T285C	T288C
					2020	1	MuVs/Noord-Holland.NLD/11.20/	MuVs/Noord-Holland.NLD/11.20/									T165C		C174T	C175T	C178A		C187T			G210A	G215T		T268C	T269C	T272C		T285C													T356C
					2020	6	MuVs/Noord-Holland.NLD/2.20/2 MuVs/Noord-Holland.NLD/2.20/3 MuVs/Noord-Holland.NLD/5.20 MuVs/Noord-Holland.NLD/9.20 MuVs/Noord-Holland.NLD/10.20/1 MuVs/Noord-Holland.NLD/10.20/2	MuVs/Murcia.ESP/46.14/									T165C		C174T	C175T	C178A		C187T			G210A	G215T		T268C	T269C	T272C		T285C
				Overijssel	2020	1	MuVs/Overijssel.NLD/3.20/	MuVs/Overijssel.NLD/3.20/	T34C			T129C					T165C		C174T	C175T	C178A		C187T			G210A	G215T		T268C	T269C	T272C		T285C			T301C												T359C
				Overloon	2018	1	MuVs/Overloon.NLD/46.18	MuVs/Murcia.ESP/46.14/									T165C		C174T	C175T	C178A		C187T			G210A	G215T		T268C	T269C	T272C		T285C
				Rotterdam	2015	1	MuVs/Rotterdam.NLD/21.15	MuVs/Murcia.ESP/46.14/									T165C		C174T	C175T	C178A		C187T			G210A	G215T		T268C	T269C	T272C		T285C
				Someren	2019	1	MuVs/Someren.NLD/18.19	MuVs/Murcia.ESP/46.14/									T165C		C174T	C175T	C178A		C187T			G210A	G215T		T268C	T269C	T272C		T285C
				Tilburg	2016	2	MuVs/Tilburg.NLD/20.16/1 MuVs/Tilburg.NLD/20.16/2	MuVs/Noord-Brabant.NLD/9.16/					C140T				T165C		C174T	C175T	C178A		C187T			G210A	G215T		T268C	T269C	T272C		T285C
				Utrecht	2019	1	MuVs/Utrecht.NLD/25.19	MuVs/Utrecht.NLD/25.19									T165C		C174T	C175T	C178A		C187T			G210A	G215T		T268C	T269C	T272C		T285C		G291A
					2019	7	MuVs/Utrecht.NLD/20.19 MuVs/Utrecht.NLD/29.19/1 MuVs/Utrecht.NLD/29.19/2 MuVs/Utrecht.NLD/35.19 MuVs/Utrecht.NLD/35.19/2 MuVs/Utrecht.NLD/35.19/3 MuVs/Utrecht.NLD/36.19/	MuVs/Murcia.ESP/46.14/									T165C		C174T	C175T	C178A		C187T			G210A	G215T		T268C	T269C	T272C		T285C
					2020	1	MuVs/Utrecht.NLD/8.20	MuVs/Murcia.ESP/46.14/									T165C		C174T	C175T	C178A		C187T			G210A	G215T		T268C	T269C	T272C		T285C
				Valkenswaard	2016	2	MuVs/Valkenswaard.NLD/11.16/1 MuVs/Valkenswaard.NLD/11.16/2	MuVs/Murcia.ESP/46.14/									T165C		C174T	C175T	C178A		C187T			G210A	G215T		T268C	T269C	T272C		T285C
				Veghel	2018	1	MuVs/Veghel.NLD/45.18	MuVs/Murcia.ESP/46.14/									T165C		C174T	C175T	C178A		C187T			G210A	G215T		T268C	T269C	T272C		T285C
				Voorburg	2015	3	MuVs/Voorburg.NLD/14.15 MuVs/Voorburg.NLD/16.15 MuVs/Voorburg.NLD/23.15	MuVs/Murcia.ESP/46.14/									T165C		C174T	C175T	C178A		C187T			G210A	G215T		T268C	T269C	T272C		T285C
				Wageningen	2018	2	MuVs/Wageningen.NLD/08.18/1 MuVs/Wageningen.NLD/08.18/2	MuVs/NewYork.USA/35.17/3									T165C		C174T	C175T	C178A	C184T	C187T			G210A	G215T		T268C	T269C	T272C		T285C
				Wijk en Aalburg	2016	1	MuVs/Wijk en Aalburg.NLD/11.16/	MuVs/NewYork/10.14/2									T165C		C174T	C175T	C178A		C187T			G210A	G215T		T268C	T269C	T272C		T285A
				Zeeland	2019	1	MuVs/Zeeland.NLD/37.19/2	MuVs/Noord-Brabant.NLD/37.19/							G158A		T165C		C174T	C175T	C178A		C187T			G210A	G215T		T268C	T269C	T272C		T285C
					2019	1	MuVs/Zeeland.NLD/37.19/1	MuVs/Murcia.ESP/46.14/									T165C		C174T	C175T	C178A		C187T			G210A	G215T		T268C	T269C	T272C		T285C
				Zuid-Holland	2015	9	MuVs/Zuid-Holland.NLD/11.15 MuVs/Zuid-Holland.NLD/13.15 MuVs/Zuid-Holland.NLD/13.15/2 MuVs/Zuid-Holland.NLD/17.15 MuVs/Zuid-Holland.NLD/22.15 MuVs/Zuid-Holland.NLD/22.15/2 MuVs/Zuid-Holland.NLD/24.15/2 MuVs/Zuid-Holland.NLD/25.15 MuVs/Zuid-Holland.NLD/25.15/2	MuVs/Murcia.ESP/46.14/									T165C		C174T	C175T	C178A		C187T			G210A	G215T		T268C	T269C	T272C		T285C
					2019	12	MuVs/Zuid-Holland.NLD/20.19 MuVs/Zuid-Holland.NLD/31.19 MuVs/Zuid-Holland.NLD/43.19/1 MuVs/Zuid-Holland.NLD/43.19/2 MuVs/Zuid-Holland.NLD/43.19/3 MuVs/Zuid-Holland.NLD/43.19/4 MuVs/Zuid-Holland.NLD/47.19/2 MuVs/Zuid-Holland.NLD/49.19 MuVs/Zuid-Holland.NLD/43.19/5 MuVs/Zuid-Holland.NLD/46.19 MuVs/Zuid-Holland.NLD/51.19/2 MuVs/Zuid-Holland.NLD/53.19	MuVs/Murcia.ESP/46.14/									T165C		C174T	C175T	C178A		C187T			G210A	G215T		T268C	T269C	T272C		T285C
					2020	1	MuVs/Zuid-Holland.NLD/5.20/2	MuVs/NewYork.USA/25.16/2									T165C		C174T	C175T	C178A		C187T			G210A	G215T		T268C	T269C	T272C		T285C												C352T
					2020	3	MuVs/Zuid-Holland.NLD/1.20 MuVs/Zuid-Holland.NLD/2.20 MuVs/Zuid-Holland.NLD/10.20	MuVs/Murcia.ESP/46.14/									T165C		C174T	C175T	C178A		C187T			G210A	G215T		T268C	T269C	T272C		T285C
	Spain	189	46	Alicante	2018	1	MuVs/Alicante.ESP/10.18/	MuVs/Murcia.ESP/46.14/									T165C		C174T	C175T	C178A		C187T			G210A	G215T		T268C	T269C	T272C		T285C
					2019	1	MuVs/Alicante.ESP/39.19/	MuVs/Murcia.ESP/46.14/									T165C		C174T	C175T	C178A		C187T			G210A	G215T		T268C	T269C	T272C		T285C
				Ávila	2019	1	MuVs/Avila.ESP/34.19/	MuVs/Murcia.ESP/46.14/									T165C		C174T	C175T	C178A		C187T			G210A	G215T		T268C	T269C	T272C		T285C
				Guadalajara	2019	1	MuVs/Guadalajara.ESP/19.19/	MuVs/Murcia.ESP/46.14/									T165C		C174T	C175T	C178A		C187T			G210A	G215T		T268C	T269C	T272C		T285C
				Madrid	2015	4	MuVs/Madrid.ESP/23.15/ MuVs/Madrid.ESP/8.15/ MuVs/Madrid.ESP/26.15/ MuVs/Madrid.ESP/26.15/2	MuVs/Madrid.ESP/8.15/									T165C		C174T	C175T	C178A		C187T			G210A	G215T		T268C	T269C	T272C		T285C				A311C
					2015	2	MuVs/Madrid.ESP/25.15/ MuVs/Madrid.ESP/25.15/2	MuVs/Murcia.ESP/46.14/									T165C		C174T	C175T	C178A		C187T			G210A	G215T		T268C	T269C	T272C		T285C
					2016	1	MuVs/Madrid.ESP/3.16/	MuVs/NewYork/10.14/2									T165C		C174T	C175T	C178A		C187T			G210A	G215T		T268C	T269C	T272C		T285A
					2016	2	MuVs/Madrid.ESP/7.16/ MuVs/Madrid.ESP/8.16/	MuVs/Madrid.ESP/7.16/			A66C						T165C		C174T	C175T	C178A		C187T			G210A	G215T		T268C	T269C	T272C		T285C
					2018	1	MuVs/Madrid.ESP/06.18/2	MuVs/Murcia.ESP/46.14/									T165C		C174T	C175T	C178A		C187T			G210A	G215T		T268C	T269C	T272C		T285C
					2019	4	MuVs/Madrid.ESP/15.19/6 MuVs/Madrid.ESP/30.19/ MuVs/Madrid.ESP/34.19/ MuVs/Madrid.ESP/47.19/	MuVs/Murcia.ESP/46.14/									T165C		C174T	C175T	C178A		C187T			G210A	G215T		T268C	T269C	T272C		T285C
				Murcia	2015	1	MuVs/Murcia.ESP/17.15/	MuVs/Murcia.ESP/17.15/									T165C		C174T	C175T	C178A		C187T		A205T	G210A	G215T		T268C	T269C	T272C		T285C
						3	MuVs/Murcia.ESP/2.15/ MuVs/Murcia.ESP/8.15/ MuVs/Murcia.ESP/15.15/	MuVs/Murcia.ESP/46.14/
					2017	3	MuVs/Murcia.ESP/41.17/ MuVs/Murcia.ESP/45.17/ MuVs/Murcia.ESP/48.17/	MuVs/Murcia.ESP/46.14/									T165C		C174T	C175T	C178A		C187T			G210A	G215T		T268C	T269C	T272C		T285C
					2018	1	MuVs/Murcia.ESP/26.18/	MuVs/Murcia.ESP/26.18/
						8	MuVs/Murcia.ESP/05.18/ MuVs/Murcia.ESP/14.18/ MuVs/Murcia.ESP/22.18/ MuVs/Murcia.ESP/24.18/ MuVs/Murcia.ESP/25.18/ MuVs/Murcia.ESP/27.18/2 MuVs/Murcia.ESP/33.18/ MuVs/Murcia.ESP/39.18/	MuVs/Murcia.ESP/46.14/									T165C		C174T	C175T	C178A		C187T			G210A	G215T		T268C	T269C	T272C		T285C						G319R			T325G
				Navarra	2018	2	MuVs/Navarra.ESP/09.18/ MuVs/Navarra.ESP/38.18/	MuVs/Murcia.ESP/46.14/									T165C		C174T	C175T	C178A		C187T			G210A	G215T		T268C	T269C	T272C		T285C
				Palencia	2017	1	MuVs/Palencia.ESP/46.17/3	MuVs/Murcia.ESP/46.14/									T165C		C174T	C175T	C178A		C187T			G210A	G215T		T268C	T269C	T272C		T285C
				Pontevedra	2019	1	MuVs/Pontevedra.ESP/47.19/	MuVs/Murcia.ESP/46.14/									T165C		C174T	C175T	C178A		C187T			G210A	G215T		T268C	T269C	T272C		T285C
				Segovia	2019	1	MuVs/Segovia.ESP/45.19/21	MuVs/Segovia.ESP/45.19/21									T165C		C174T	C175T	C178A		C187T			G210A	G215T		T272C	T285C	T272C		T285C			T301G								T344C
				Soria	2018	1	MuVs/Soria.ESP/34.18/	MuVs/Murcia.ESP/46.14/									T165C		C174T	C175T	C178A		C187T			G210A	G215T		T268C	T269C	T272C		T285C
					2019	1	MuVs/Soria.ESP/37.19/	MuVs/Murcia.ESP/46.14/									T165C		C174T	C175T	C178A		C187T			G210A	G215T		T268C	T269C	T272C		T285C
				Toledo	2019	1	MuVs/Toledo.ESP/35.19/	MuVs/Murcia.ESP/46.14/									T165C		C174T	C175T	C178A		C187T			G210A	G215T		T268C	T269C	T272C		T285C
				Zaragoza	2015	3	MuVs/Zaragoza.ESP/20.15/ MuVs/Zaragoza.ESP/23.15/ MuVs/Zaragoza.ESP/22.15/4	MuVs/Zaragoza.ESP/20.15/									T165C		C174T	C175T	C178A		C187T			G210A	G215T		T268C	T269C	T272C		T285C														A358G
					2019	1	MuVs/Zaragoza.ESP/30.19/	MuVs/Murcia.ESP/46.14/									T165C		C174T	C175T	C178A		C187T			G210A	G215T		T268C	T269C	T272C		T285C
MuVs/Avila.ESP/11.16/	The Netherlands	13	9	Brummen	2019	1	MuVs/Brummen.NLD/10.19/	MuVs/Brummen.NLD/10.19		C60T							T165C		C174T	C175T	C178A		C187T			G210A	G215T		T268C	T269C	T272C		T285C					C313T
				Deventer	2019	1	MuVs/Deventer.NLD/12.19/	MuVs/Brummen.NLD/10.19		C60T							T165C		C174T	C175T	C178A		C187T			G210A	G215T		T268C	T269C	T272C		T285C					C313T
				Noord-Holland	2016	1	MuVs/Noord-Holland.NLD/36.16/	MuVs/Murcia.ESP/46.14/									T165C		C174T	C175T	C178A		C187T			G210A	G215T		T268C	T269C	T272C		T285C
					2019	2	MuVs/Noord-Holland.NLD/16.19/ MuVs/Noord-Holland.NLD/18.19/	MuVs/Brummen.NLD/10.19		C60T							T165C		C174T	C175T	C178A		C187T			G210A	G215T		T268C	T269C	T272C		T285C					C313T
				Rotterdam	2019	1	MuVs/Rotterdam.NLD/18.19/	MuVs/Brummen.NLD/10.19		C60T							T165C		C174T	C175T	C178A		C187T			G210A	G215T		T268C	T269C	T272C		T285C					C313T
				Tilburg	2019	1	MuVs/Tilburg.NLD/13.19/	MuVs/Brummen.NLD/10.19		C60T							T165C		C174T	C175T	C178A		C187T			G210A	G215T		T268C	T269C	T272C		T285C					C313T
				Utrecht	2019	1	MuVs/Utrecht.NLD/15.19/	MuVs/Brummen.NLD/10.19		C60T							T165C		C174T	C175T	C178A		C187T			G210A	G215T		T268C	T269C	T272C		T285C					C313T
				Zuid - Holland	2016	1	MuVs/Zuid-Holland.NLD/19.16/	MuVs/Murcia.ESP/46.14/									T165C		C174T	C175T	C178A		C187T			G210A	G215T		T268C	T269C	T272C		T285C
	Spain	183	34	Alicante	2017	1	MuVs/Alicante.ESP/22.17/	MuVs/Alicante.ESP/22.17/									T165C		C174T	C175T	C178A		C187T			G210A	G215T		T268C	T269C	T272C		T285C								T323A
					2017	2	MuVs/Alicante.ESP/11.17/2 MuVs/Alicante.ESP/32.17/	MuVs/Murcia.ESP/46.14/									T165C		C174T	C175T	C178A		C187T			G210A	G215T		T268C	T269C	T272C		T285C
				Ávila	2016	7	MuVs/Avila.ESP/11.16/2 MuVs/Avila.ESP/13.16/6 MuVs/Avila.ESP/13.16/7 MuVs/Avila.ESP/11.16/3 MuVs/Avila.ESP/13.16/5 MuVs/Avila.ESP/17.16/ MuVs/Avila.ESP/23.16/	MuVs/Murcia.ESP/46.14/									T165C		C174T	C175T	C178A		C187T			G210A	G215T		T268C	T269C	T272C		T285C
					2017	1	MuVs/Avila.ESP/17.17/	MuVs/Madrid.ESP/2.17/3		C60T							T165C		C174T	C175T	C178A		C187T			G210A	G215T		T268C	T269C	T272C		T285C
				Ciudad Real	2017	3	MuVs/CiudadReal.ESP/4.17/ MuVs/CiudadReal.ESP/9.17/ MuVs/CiudadReal.ESP/12.17/	MuVs/Madrid.ESP/2.17/3		C60T							T165C		C174T	C175T	C178A		C187T			G210A	G215T		T268C	T269C	T272C		T285C
				Cuenca	2017	1	MuVs/Cuenca.ESP/4.17/	MuVs/Madrid.ESP/2.17/3		C60T							T165C		C174T	C175T	C178A		C187T			G210A	G215T		T268C	T269C	T272C		T285C
				Madrid	2016	5	MuVs/Madrid.ESP/13.16/ MuVs/Madrid.ESP/16.16/ MuVs/Madrid.ESP/22.16/ MuVs/Madrid.ESP/22.16/5 MuVs/Madrid.ESP/41.16/	MuVs/Murcia.ESP/46.14/									T165C		C174T	C175T	C178A		C187T			G210A	G215T		T268C	T269C	T272C		T285C
					2017	5	MuVs/Madrid.ESP/2.17/3 MuVs/Madrid.ESP/9.17/4 MuVs/Madrid.ESP/19.17/2 MuVs/Madrid.ESP/26.17/ MuVs/Madrid.ESP/39.17/	MuVs/Madrid.ESP/2.17/3		C60T							T165C		C174T	C175T	C178A		C187T			G210A	G215T		T268C	T269C	T272C		T285C
					2017	1	MuVs/Madrid.ESP/50.17/	MuVs/Murcia.ESP/46.14/									T165C		C174T	C175T	C178A		C187T			G210A	G215T		T268C	T269C	T272C		T285C
				Murcia	2017	1	MuVs/Murcia.ESP/28.17/	MuVs/Murcia.ESP/28.17/							G158T		T165C		C174T	C175T	C178A		C187T			G210A	G215T		T268C	T269C	T272C		T285C
					2017	1	MuVs/Murcia.ESP/17.17/	MuVs/Murcia.ESP/46.14/									T165C		C174T	C175T	C178A		C187T			G210A	G215T		T268C	T269C	T272C		T285C
				Navarra	2017	1	MuVs/Navarra.ESP/22.17/2	MuVs/Madrid.ESP/2.17/3		C60T							T165C		C174T	C175T	C178A		C187T			G210A	G215T		T268C	T269C	T272C		T285C
				Toledo	2017	1	MuVs/Toledo.ESP/7.17/	MuVs/Madrid.ESP/2.17/3		C60T							T165C		C174T	C175T	C178A		C187T			G210A	G215T		T268C	T269C	T272C		T285C
				Zaragoza	2017	3	MuVs/Zaragoza.ESP/19.17/ MuVs/Zaragoza.ESP/20.17/ MuVs/Zaragoza.ESP/22.17/	MuVs/Murcia.ESP/46.14/									T165C		C174T	C175T	C178A		C187T			G210A	G215T		T268C	T269C	T272C		T285C
					2018	1	MuVs/Zaragoza.ESP/24.18/	MuVs/Madrid.ESP/2.17/3		C60T							T165C		C174T	C175T	C178A		C187T			G210A	G215T		T268C	T269C	T272C		T285C
MuVs/Madrid.ESP/50.16/2	The Netherlands	7	7	Alblasserdam	2018	1	MuVs/Alblasserdam.NLD/49.18/	MuVs/Murcia.ESP/46.14/									T165C		C174T	C175T	C178A		C187T			G210A	G215T		T268C	T269C	T272C		T285C
				Amsterdam	2017	1	MuVs/Amsterdam.NLD/29.17/1	MuVs/Murcia.ESP/46.14/									T165C		C174T	C175T	C178A		C187T			G210A	G215T		T268C	T269C	T272C		T285C
					2018	1	MuVs/Amsterdam.NLD/21.18/	MuVs/Murcia.ESP/46.14/									T165C		C174T	C175T	C178A		C187T			G210A	G215T		T268C	T269C	T272C		T285C
					2019	1	MuVs/Amsterdam.NLD/11.19/3	MuVs/Murcia.ESP/46.14/									T165C		C174T	C175T	C178A		C187T			G210A	G215T		T268C	T269C	T272C		T285C
				Beugen	2018	1	MuVs/Beugen.NLD/16.18/	MuVs/Murcia.ESP/46.14/									T165C		C174T	C175T	C178A		C187T			G210A	G215T		T268C	T269C	T272C		T285C
				Rotterdam	2019	2	MuVs/Rotterdam.NLD/8.19/	MuVs/Murcia.ESP/46.14/									T165C		C174T	C175T	C178A		C187T			G210A	G215T		T268C	T269C	T272C		T285C
	Spain	128	27	Alicante	2018	3	MuVs/Alicante.ESP/04.18/ MuVs/Alicante.ESP/09.18/ MuVs/Alicante.ESP/17.18/	MuVs/Murcia.ESP/46.14/									T165C		C174T	C175T	C178A		C187T			G210A	G215T		T268C	T269C	T272C		T285C
				Ávila	2018	3	MuVs/Avila.ESP/04.18/ MuVs/Avila.ESP/12.18/ MuVs/Avila.ESP/23.18/	MuVs/Murcia.ESP/46.14/									T165C		C174T	C175T	C178A		C187T			G210A	G215T		T268C	T269C	T272C		T285C
					2018	3	MuVs/Avila.ESP/43.18/ MuVs/Avila.ESP/44.18/ MuVs/Avila.ESP/46.18/	MuVs/CiudadReal.ESP/12.18/									T165C		C174T	C175T	C178A					G210A	G215T		T268C	T269C	T272C		T285C
				Ciudad Real	2018	1	MuVs/CiudadReal.ESP/12.18/	MuVs/CiudadReal.ESP/12.18/									T165C		C174T	C175T	C178A					G210A	G215T		T268C	T269C	T272C		T285C
				Guadalajara	2018	1	MuVs/Guadalajara.ESP/18.18/	MuVs/Murcia.ESP/46.14/									T165C		C174T	C175T	C178A		C187T			G210A	G215T		T268C	T269C	T272C		T285C
				Madrid	2017	1	MuVs/Madrid.ESP/48.17/	MuVs/CiudadReal.ESP/12.18/									T165C		C174T	C175T	C178A					G210A	G215T		T268C	T269C	T272C
					2017	1	MuVs/Madrid.ESP/19.17/	MuVs/Murcia.ESP/46.14/									T165C		C174T	C175T	C178A		C187T			G210A	G215T		T268C	T269C	T272C		T285C
					2018	1	MuVs/Madrid.ESP/27.18/	MuVs/Madrid.ESP/27.18/									T165C		C174T	C175T	C178A		C187T			G210A	G215T		T268C	T269C	T272C	T280C	T285C									T325C	T334C
					2018	1	MuVs/Madrid.ESP/36.18/	MuVs/Madrid.ESP/36.18/									T165C		C174T	C175T	C178A					G210A	G215T		T268C	T269C	T272C		T285C							G320T
					2018	4	MuVs/Madrid.ESP/04.18/ MuVs/Madrid.ESP/10.18/2 MuVs/Madrid.ESP/18.18/ MuVs/Madrid.ESP/23.18/2	MuVs/Murcia.ESP/46.14/									T165C		C174T	C175T	C178A		C187T			G210A	G215T		T268C	T269C	T272C		T285C
				Murcia	2018	1	MuVs/Murcia.ESP/27.18/3	MuVs/Murcia.ESP/46.14/									T165C		C174T	C175T	C178A		C187T			G210A	G215T		T268C	T269C	T272C		T285C
				Navarra	2017	5	MuVs/Navarra.ESP/18.17/3 MuVs/Navarra.ESP/26.17/ MuVs/Navarra.ESP/45.17/ MuVs/Navarra.ESP/49.17/ MuVs/Navarra.ESP/50.17/	MuVs/Murcia.ESP/46.14/									T165C		C174T	C175T	C178A		C187T			G210A	G215T		T268C	T269C	T272C		T285C
					2018	1	MuVs/Navarra.ESP/23.18/	MuVs/Navarra.ESP/23.18/									T165C		C174T	C175T	C178A		C187T			G210A	G215T		T268C	T269C	T272C
				Zaragoza	2017	1	MuVs/Zaragoza.ESP/23.17/	MuVs/Murcia.ESP/46.14/									T165C		C174T	C175T	C178A		C187T			G210A	G215T		T268C	T269C	T272C		T285C
[truncated: 4 more columns]

## Sheet: Hoja2
Country	SH Variant	N	MF-NCR haplotype name
NLD	MuVs/Tarragona.ESP/20.11/	1	MuVs/Navarra.ESP/29.19/
NLD	MuVs/Tarragona.ESP/20.11/	1	MuVs/Groningen.NLD/8.20/1
NLD	MuVs/Tarragona.ESP/20.11/	2	MuVs/Groningen.NLD/8.20/1		Cuenta de N	Etiquetas de columna
NLD	MuVs/Tarragona.ESP/20.11/	1	MuVs/Navarra.ESP/29.19/		Etiquetas de fila	MuVi/Sheffield.GBR/1.05/	MuVs/Avila.ESP/11.16/	MuVs/Madrid.ESP/50.16/2	MuVs/Minnessota.USA/53.14/	MuVs/NewJersey.USA/20.11/	MuVs/NewYork.USA/45.15/	MuVs/Tarragona.ESP/20.11/	(en blanco)	Total general
NLD	MuVs/Tarragona.ESP/20.11/	1	MuVs/Noord-Holland.NLD/23.19/		MuVs/CiudadReal.ESP/16.16/						1			1
NLD	MuVs/Tarragona.ESP/20.11/	1	MuVs/Navarra.ESP/29.19/		MuVs/Madrid.ESP/36.18/			1						1
NLD	MuVs/Tarragona.ESP/20.11/	2	MuVs/Navarra.ESP/29.19/		MuVs/Madrid.ESP/7.16/	1								1
NLD	MuVs/Tarragona.ESP/20.11/	1	MuVs/Zuid-Holland.NLD/5.20/		MuVs/Navarra.ESP/29.19/							1		1
NLD	MuVs/Tarragona.ESP/20.11/	1	MuVs/Zuid-Holland.NLD/7.20/		MuVs/Alicante.ESP/22.17/		1							1
ESP	MuVs/Tarragona.ESP/20.11/	1	MuVs/Navarra.ESP/29.19/		MuVs/Amsterdam.NLD/17.18/				1					1
ESP	MuVs/Tarragona.ESP/20.11/	1	MuVs/Navarra.ESP/29.19/		MuVs/Avila.ESP/27.15/				1					1
NLD	MuVs/Minnessota.USA/53.14/	2	MuVs/Amsterdam.NLD/17.18/		MuVs/Brummen.NLD/10.19		6							6
ESP	MuVs/Minnessota.USA/53.14/	1	MuVs/Avila.ESP/27.15/		MuVs/CiudadReal.ESP/12.18/			2						2
ESP	MuVs/Minnessota.USA/53.14/	1	MuVs/Madrid.ESP/52.16/		MuVs/CiudadReal.ESP/16.16/						9			9
NLD	MuVs/NewJersey.USA/20.11/	1	MuVs/Murcia.ESP/2.15/		MuVs/Groningen.NLD/13.17						1			1
ESP	MuVs/NewJersey.USA/20.11/	7	MuVs/Murcia.ESP/2.15/		MuVs/Groningen.NLD/8.20/1							2		2
NLD	MuVs/NewYork.USA/45.15/	1	MuVs/Groningen.NLD/13.17		MuVs/Limburg.NLD/34.15/	1								1
NLD	MuVs/NewYork.USA/45.15/	1	MuVs/CiudadReal.ESP/16.16/		MuVs/Madrid.ESP/2.17/3		7							7
NLD	MuVs/NewYork.USA/45.15/	1	MuVs/CiudadReal.ESP/16.16/		MuVs/Madrid.ESP/27.18/			1						1
ESP	MuVs/NewYork.USA/45.15/	1	MuVs/CiudadReal.ESP/16.16/		MuVs/Madrid.ESP/3.16/	2								2
ESP	MuVs/NewYork.USA/45.15/	1	MuVs/CiudadReal.ESP/16.16/		MuVs/Madrid.ESP/48.17/			1						1
ESP	MuVs/NewYork.USA/45.15/	2	MuVs/CiudadReal.ESP/16.16/		MuVs/Madrid.ESP/52.16/				1					1
ESP	MuVs/NewYork.USA/45.15/	1	MuVs/CiudadReal.ESP/16.16/		MuVs/Madrid.ESP/8.15/	1								1
ESP	MuVs/NewYork.USA/45.15/	1	MuVs/Murcia.ESP/2.15/		MuVs/Murcia.ESP/17.15/	1								1
ESP	MuVs/NewYork.USA/45.15/	1	MuVs/CiudadReal.ESP/16.16/		MuVs/Murcia.ESP/2.15/	44	8	14		2	1			69
ESP	MuVs/NewYork.USA/45.15/	3	MuVs/CiudadReal.ESP/16.16/		MuVs/Murcia.ESP/26.18/	1								1
ESP	MuVs/NewYork.USA/45.15/	2	MuVs/Soria.ESP/26.18/		MuVs/Murcia.ESP/27.17/						1			1
ESP	MuVs/NewYork.USA/45.15/	1	MuVs/Murcia.ESP/27.17/		MuVs/Murcia.ESP/28.17/		1							1
ESP	MuVs/NewYork.USA/45.15/	1	MuVs/CiudadReal.ESP/16.16/		MuVs/Navarra.ESP/23.18/			1						1
ESP	MuVs/NewYork.USA/45.15/	1	MuVs/Soria.ESP/26.18/		MuVs/Navarra.ESP/29.19/							5		5
ESP	MuVs/NewYork.USA/45.15/	1	MuVs/Soria.ESP/26.18/		MuVs/Noord-Brabant.NLD/37.19/	3								3
ESP	MuVs/NewYork.USA/45.15/	1	MuVs/CiudadReal.ESP/16.16/		MuVs/Noord-Brabant.NLD/9.16/	2								2
NLD	MuVi/Sheffield.GBR/1.05/	1	MuVs/Murcia.ESP/2.15/		MuVs/Noord-Holland.NLD/11.20/	1								1
NLD	MuVi/Sheffield.GBR/1.05/	2	MuVs/Murcia.ESP/2.15/		MuVs/Noord-Holland.NLD/23.19/							1		1
NLD	MuVi/Sheffield.GBR/1.05/	1	MuVs/Murcia.ESP/2.15/		MuVs/Noord-Holland.NLD/25.19/	1								1
NLD	MuVi/Sheffield.GBR/1.05/	1	MuVs/Murcia.ESP/2.15/		MuVs/Overijssel.NLD/3.20/	1								1
NLD	MuVi/Sheffield.GBR/1.05/	6	MuVs/Murcia.ESP/2.15/		MuVs/Segovia.ESP/45.19/21	1								1
NLD	MuVi/Sheffield.GBR/1.05/	2	MuVs/Murcia.ESP/2.15/		MuVs/Soria.ESP/26.18/						3			3
NLD	MuVi/Sheffield.GBR/1.05/	1	MuVs/Murcia.ESP/2.15/		MuVs/Utrecht.NLD/25.19	1								1
NLD	MuVi/Sheffield.GBR/1.05/	6	MuVs/Murcia.ESP/2.15/		MuVs/Wageningen.NLD/08.18/1	1								1
NLD	MuVi/Sheffield.GBR/1.05/	1	MuVs/Murcia.ESP/2.15/		MuVs/Zaragoza.ESP/20.15/	1								1
NLD	MuVi/Sheffield.GBR/1.05/	1	MuVs/Limburg.NLD/34.15/		MuVs/Zuid-Holland.NLD/5.20/	1						1		2
NLD	MuVi/Sheffield.GBR/1.05/	1	MuVs/Murcia.ESP/2.15/		MuVs/Zuid-Holland.NLD/7.20/							1		1
NLD	MuVi/Sheffield.GBR/1.05/	1	MuVs/Murcia.ESP/2.15/		(en blanco)
NLD	MuVi/Sheffield.GBR/1.05/	2	MuVs/Noord-Brabant.NLD/9.16/		Total general	64	23	20	3	2	16	11		139
NLD	MuVi/Sheffield.GBR/1.05/	1	MuVs/Murcia.ESP/2.15/
NLD	MuVi/Sheffield.GBR/1.05/	1	MuVs/Noord-Brabant.NLD/37.19/
NLD	MuVi/Sheffield.GBR/1.05/	3	MuVs/Murcia.ESP/2.15/		Suma de N	Etiquetas de columna
NLD	MuVi/Sheffield.GBR/1.05/	2	MuVs/Murcia.ESP/2.15/		Etiquetas de fila	ESP	NLD	(en blanco)	Total general
NLD	MuVi/Sheffield.GBR/1.05/	1	MuVs/Murcia.ESP/2.15/		MuVi/Sheffield.GBR/1.05/	46	95		141
NLD	MuVi/Sheffield.GBR/1.05/	1	MuVs/Murcia.ESP/2.15/		MuVs/Madrid.ESP/7.16/	2			2
NLD	MuVi/Sheffield.GBR/1.05/	1	MuVs/Noord-Brabant.NLD/37.19/		MuVs/Limburg.NLD/34.15/		1		1
NLD	MuVi/Sheffield.GBR/1.05/	1	MuVs/Noord-Holland.NLD/25.19/		MuVs/Madrid.ESP/3.16/	1	1		2
NLD	MuVi/Sheffield.GBR/1.05/	1	MuVs/Noord-Holland.NLD/11.20/		MuVs/Madrid.ESP/8.15/	4			4
NLD	MuVi/Sheffield.GBR/1.05/	6	MuVs/Murcia.ESP/2.15/		MuVs/Murcia.ESP/17.15/	4			4
NLD	MuVi/Sheffield.GBR/1.05/	1	MuVs/Overijssel.NLD/3.20/		MuVs/Murcia.ESP/2.15/	22	79		101
NLD	MuVi/Sheffield.GBR/1.05/	1	MuVs/Murcia.ESP/2.15/		MuVs/Murcia.ESP/26.18/	9			9
NLD	MuVi/Sheffield.GBR/1.05/	1	MuVs/Murcia.ESP/2.15/		MuVs/Noord-Brabant.NLD/37.19/		3		3
NLD	MuVi/Sheffield.GBR/1.05/	1	MuVs/Murcia.ESP/2.15/		MuVs/Noord-Brabant.NLD/9.16/		4		4
NLD	MuVi/Sheffield.GBR/1.05/	2	MuVs/Noord-Brabant.NLD/9.16/		MuVs/Noord-Holland.NLD/11.20/		1		1
NLD	MuVi/Sheffield.GBR/1.05/	1	MuVs/Utrecht.NLD/25.19		MuVs/Noord-Holland.NLD/25.19/		1		1
NLD	MuVi/Sheffield.GBR/1.05/	7	MuVs/Murcia.ESP/2.15/		MuVs/Overijssel.NLD/3.20/		1		1
NLD	MuVi/Sheffield.GBR/1.05/	1	MuVs/Murcia.ESP/2.15/		MuVs/Segovia.ESP/45.19/21	1			1
NLD	MuVi/Sheffield.GBR/1.05/	2	MuVs/Murcia.ESP/2.15/		MuVs/Utrecht.NLD/25.19		1		1
NLD	MuVi/Sheffield.GBR/1.05/	1	MuVs/Murcia.ESP/2.15/		MuVs/Wageningen.NLD/08.18/1		2		2
NLD	MuVi/Sheffield.GBR/1.05/	3	MuVs/Murcia.ESP/2.15/		MuVs/Zaragoza.ESP/20.15/	3			3
NLD	MuVi/Sheffield.GBR/1.05/	2	MuVs/Wageningen.NLD/08.18/1		MuVs/Zuid-Holland.NLD/5.20/		1		1
NLD	MuVi/Sheffield.GBR/1.05/	1	MuVs/Madrid.ESP/3.16/		MuVs/Avila.ESP/11.16/	33	9		42
NLD	MuVi/Sheffield.GBR/1.05/	1	MuVs/Noord-Brabant.NLD/37.19/		MuVs/Alicante.ESP/22.17/	1			1		ESP	NLD
NLD	MuVi/Sheffield.GBR/1.05/	1	MuVs/Murcia.ESP/2.15/		MuVs/Brummen.NLD/10.19		7		7	MuVs/Avila.ESP/11.16/	18	2
NLD	MuVi/Sheffield.GBR/1.05/	9	MuVs/Murcia.ESP/2.15/		MuVs/Madrid.ESP/2.17/3	13			13	MuVs/Madrid.ESP/50.16/2	19	7
NLD	MuVi/Sheffield.GBR/1.05/	12	MuVs/Murcia.ESP/2.15/		MuVs/Murcia.ESP/2.15/	18	2		20	MuVs/NewJersey.USA/20.11/	7	1
NLD	MuVi/Sheffield.GBR/1.05/	1	MuVs/Zuid-Holland.NLD/5.20/		MuVs/Murcia.ESP/28.17/	1			1	MuVs/NewYork.USA/45.15/	1	0
NLD	MuVi/Sheffield.GBR/1.05/	3	MuVs/Murcia.ESP/2.15/		MuVs/Madrid.ESP/50.16/2	27	7		34
ESP	MuVi/Sheffield.GBR/1.05/	1	MuVs/Murcia.ESP/2.15/		MuVs/Madrid.ESP/36.18/	1			1
ESP	MuVi/Sheffield.GBR/1.05/	1	MuVs/Murcia.ESP/2.15/		MuVs/CiudadReal.ESP/12.18/	4			4
ESP	MuVi/Sheffield.GBR/1.05/	1	MuVs/Murcia.ESP/2.15/		MuVs/Madrid.ESP/27.18/	1			1
ESP	MuVi/Sheffield.GBR/1.05/	1	MuVs/Murcia.ESP/2.15/		MuVs/Madrid.ESP/48.17/	1			1
ESP	MuVi/Sheffield.GBR/1.05/	4	MuVs/Madrid.ESP/8.15/		MuVs/Murcia.ESP/2.15/	19	7		26
ESP	MuVi/Sheffield.GBR/1.05/	2	MuVs/Murcia.ESP/2.15/		MuVs/Navarra.ESP/23.18/	1			1
ESP	MuVi/Sheffield.GBR/1.05/	1	MuVs/Madrid.ESP/3.16/		MuVs/Minnessota.USA/53.14/	2	2		4
ESP	MuVi/Sheffield.GBR/1.05/	2	MuVs/Madrid.ESP/7.16/		MuVs/Amsterdam.NLD/17.18/		2		2
ESP	MuVi/Sheffield.GBR/1.05/	1	MuVs/Murcia.ESP/2.15/		MuVs/Avila.ESP/27.15/	1			1
ESP	MuVi/Sheffield.GBR/1.05/	4	MuVs/Murcia.ESP/2.15/		MuVs/Madrid.ESP/52.16/	1			1
ESP	MuVi/Sheffield.GBR/1.05/	4	MuVs/Murcia.ESP/17.15/		MuVs/NewJersey.USA/20.11/	7	1		8
ESP	MuVi/Sheffield.GBR/1.05/	3	MuVs/Murcia.ESP/2.15/		MuVs/Murcia.ESP/2.15/	7	1		8
ESP	MuVi/Sheffield.GBR/1.05/	9	MuVs/Murcia.ESP/26.18/		MuVs/NewYork.USA/45.15/	17	3		20
ESP	MuVi/Sheffield.GBR/1.05/	2	MuVs/Murcia.ESP/2.15/		MuVs/CiudadReal.ESP/16.16/	1			1
ESP	MuVi/Sheffield.GBR/1.05/	1	MuVs/Murcia.ESP/2.15/		MuVs/CiudadReal.ESP/16.16/	10	2		12
ESP	MuVi/Sheffield.GBR/1.05/	1	MuVs/Murcia.ESP/2.15/		MuVs/Groningen.NLD/13.17		1		1
ESP	MuVi/Sheffield.GBR/1.05/	1	MuVs/Segovia.ESP/45.19/21		MuVs/Murcia.ESP/2.15/	1			1
ESP	MuVi/Sheffield.GBR/1.05/	1	MuVs/Murcia.ESP/2.15/		MuVs/Murcia.ESP/27.17/	1			1
ESP	MuVi/Sheffield.GBR/1.05/	1	MuVs/Murcia.ESP/2.15/		MuVs/Soria.ESP/26.18/	4			4
ESP	MuVi/Sheffield.GBR/1.05/	1	MuVs/Murcia.ESP/2.15/		MuVs/Tarragona.ESP/20.11/	2	11		13
ESP	MuVi/Sheffield.GBR/1.05/	3	MuVs/Zaragoza.ESP/20.15/		MuVs/Navarra.ESP/29.19/		1		1
ESP	MuVi/Sheffield.GBR/1.05/	1	MuVs/Murcia.ESP/2.15/		MuVs/Groningen.NLD/8.20/1		3		3
NLD	MuVs/Avila.ESP/11.16/	1	MuVs/Brummen.NLD/10.19		MuVs/Navarra.ESP/29.19/	2	4		6
NLD	MuVs/Avila.ESP/11.16/	1	MuVs/Brummen.NLD/10.19		MuVs/Noord-Holland.NLD/23.19/		1		1
NLD	MuVs/Avila.ESP/11.16/	1	MuVs/Murcia.ESP/2.15/		MuVs/Zuid-Holland.NLD/5.20/		1		1
NLD	MuVs/Avila.ESP/11.16/	2	MuVs/Brummen.NLD/10.19		MuVs/Zuid-Holland.NLD/7.20/		1		1
NLD	MuVs/Avila.ESP/11.16/	1	MuVs/Brummen.NLD/10.19		(en blanco)
NLD	MuVs/Avila.ESP/11.16/	1	MuVs/Brummen.NLD/10.19		(en blanco)
NLD	MuVs/Avila.ESP/11.16/	1	MuVs/Brummen.NLD/10.19		Total general	134	128		262
NLD	MuVs/Avila.ESP/11.16/	1	MuVs/Murcia.ESP/2.15/
ESP	MuVs/Avila.ESP/11.16/	1	MuVs/Alicante.ESP/22.17/		MuVs/Murcia.ESP/2.15/	67	89
ESP	MuVs/Avila.ESP/11.16/	1	MuVs/Murcia.ESP/2.15/
ESP	MuVs/Avila.ESP/11.16/	7	MuVs/Murcia.ESP/2.15/
ESP	MuVs/Avila.ESP/11.16/	1	MuVs/Madrid.ESP/2.17/3
ESP	MuVs/Avila.ESP/11.16/	3	MuVs/Madrid.ESP/2.17/3
ESP	MuVs/Avila.ESP/11.16/	1	MuVs/Madrid.ESP/2.17/3
ESP	MuVs/Avila.ESP/11.16/	5	MuVs/Murcia.ESP/2.15/
ESP	MuVs/Avila.ESP/11.16/	5	MuVs/Madrid.ESP/2.17/3
ESP	MuVs/Avila.ESP/11.16/	1	MuVs/Murcia.ESP/2.15/
ESP	MuVs/Avila.ESP/11.16/	1	MuVs/Murcia.ESP/28.17/
ESP	MuVs/Avila.ESP/11.16/	1	MuVs/Murcia.ESP/2.15/
ESP	MuVs/Avila.ESP/11.16/	1	MuVs/Madrid.ESP/2.17/3
ESP	MuVs/Avila.ESP/11.16/	1	MuVs/Madrid.ESP/2.17/3
ESP	MuVs/Avila.ESP/11.16/	3	MuVs/Murcia.ESP/2.15/
ESP	MuVs/Avila.ESP/11.16/	1	MuVs/Madrid.ESP/2.17/3
NLD	MuVs/Madrid.ESP/50.16/2	1	MuVs/Murcia.ESP/2.15/
NLD	MuVs/Madrid.ESP/50.16/2	1	MuVs/Murcia.ESP/2.15/
NLD	MuVs/Madrid.ESP/50.16/2	1	MuVs/Murcia.ESP/2.15/
NLD	MuVs/Madrid.ESP/50.16/2	1	MuVs/Murcia.ESP/2.15/
NLD	MuVs/Madrid.ESP/50.16/2	1	MuVs/Murcia.ESP/2.15/
NLD	MuVs/Madrid.ESP/50.16/2	2	MuVs/Murcia.ESP/2.15/
ESP	MuVs/Madrid.ESP/50.16/2	3	MuVs/Murcia.ESP/2.15/
ESP	MuVs/Madrid.ESP/50.16/2	3	MuVs/Murcia.ESP/2.15/
ESP	MuVs/Madrid.ESP/50.16/2	3	MuVs/CiudadReal.ESP/12.18/
ESP	MuVs/Madrid.ESP/50.16/2	1	MuVs/CiudadReal.ESP/12.18/
ESP	MuVs/Madrid.ESP/50.16/2	1	MuVs/Murcia.ESP/2.15/
ESP	MuVs/Madrid.ESP/50.16/2	1	MuVs/Madrid.ESP/48.17/
ESP	MuVs/Madrid.ESP/50.16/2	1	MuVs/Murcia.ESP/2.15/
ESP	MuVs/Madrid.ESP/50.16/2	1	MuVs/Madrid.ESP/27.18/
ESP	MuVs/Madrid.ESP/50.16/2	1	MuVs/Madrid.ESP/36.18/
ESP	MuVs/Madrid.ESP/50.16/2	4	MuVs/Murcia.ESP/2.15/
ESP	MuVs/Madrid.ESP/50.16/2	1	MuVs/Murcia.ESP/2.15/
ESP	MuVs/Madrid.ESP/50.16/2	5	MuVs/Murcia.ESP/2.15/
ESP	MuVs/Madrid.ESP/50.16/2	1	MuVs/Navarra.ESP/23.18/
ESP	MuVs/Madrid.ESP/50.16/2	1	MuVs/Murcia.ESP/2.15/
