# Supplementary material for: Comparison of circulation patterns of mumps virus in the Netherlands and Spain (2015–2020)
Source: Front Microbiol. 2023 Jun 16;14:1207500. doi: 10.3389/fmicb.2023.1207500 (PMC10311905; doi:10.3389/fmicb.2023.1207500)
Supplement: SUPPLEMENTARY FIGURE 1 — Phylogenetic analysis of SH variants and haplotypes. The phylogenetic tree was made using the maximum likelihood method in W-IQ-TREE, using HKY85 as substitution model. The MuV genotype G reference sequence used as outgroup was MuVi/Gloucester.GBR/32.96/ [G] (AF280799). Common variants in both countries are marked by blue squares. Dutch sequences are indicated by blue arrows. [file Data_Sheet_1.zip › Supplementary Table 2.XLSX]

## Sheet: Hoja1
WHO MuV name	SH	MF-NCR
MuVs/Voorburg.NLD/14.15/	KU756681	MK276761
MuVs/Voorburg.NLD/16.15/	KU756682	MK276762
MuVs/Voorburg.NLD/23.15/	KU756719	MK276763
MuVs/Wageningen.NLD/08.18/1	MK276695	MK276764
MuVs/Wageningen.NLD/08.18/2	MK276696	MK276765
MuVs/Amsterdam.NLD/21.18/	MK276697	MK276766
MuVs/Sassenheim.NLD/35.17/	MK276698	MK276768
MuVs/Beugen.NLD/16.18/	MK276700	MK276770
MuVs/Groningen.NLD/13.17/	MK276703	MK276773
MuVs/Amsterdam.NLD/19.16/	MK276704	MK276774
MuVs/Tilburg.NLD/20.16/2	MK276705	MK276775
MuVs/Tilburg.NLD/20.16/1	MK276706	MK276776
MuVs/Valkenswaard.NLD/11.16/2	MK276707	MK276777
MuVs/Valkenswaard.NLD/11.16/1	MK276708	MK276778
MuVs/Amsterdam.NLD/29.17/1	MK276709	MK276779
MuVs/Wijk en Aalburg.NLD/11.16/	MK276711	MK276781
MuVs/Rotterdam.NLD/21.15/	KU756720	MK276865
MuVs/Alblasserdam.NLD/49.18/	MK936251	MT238883
MuVs/Amsterdam.NLD/11.19/3	MT238691	MT238885
MuVs/Amsterdam.NLD/17.18/	MT238692	MT238887
MuVs/Amsterdam.NLD/7.19	MK936252	MT238888
MuVs/Amsterdam.NLD/8.19/2	MK936254	MT238889
MuVs/Apeldoorn.NLD/16.19/	MK936268	MT238890
MuVs/Brummen.NLD/10.19/	MK936259	MT238891
MuVs/Delft.NLD/11.19/	MK936260	MT238892
MuVs/Deventer.NLD/12.19/	MK936264	MT238893
MuVs/Eindhoven.NLD/38.18/	MK936239	MT238894
MuVs/Eindhoven.NLD/42.18/1	MK936240	MT238895
MuVs/Eindhoven.NLD/42.18/2	MK936241	MT238896
MuVs/Eindhoven.NLD/42.18/3	MK936243	MT238897
MuVs/Eindhoven.NLD/43.18/1	MK936242	MT238898
MuVs/Eindhoven.NLD/45.18/	MK936247	MT238899
MuVs/Gelderland.NLD/20.19/	MT238694	MT238901
MuVs/Gelderland.NLD/24.19/	MT238695	MT238902
MuVs/Gelderland.NLD/26.19	MT238696	MT238903
MuVs/Gelderland.NLD/26.19/2	MT238697	MT238904
MuVs/Gelderland.NLD/46.19/	MT238699	MT238906
MuVs/Maastricht.NLD/13.19/	MK936266	MT238910
MuVs/Maastricht.NLD/42.18/	MK936244	MT238911
MuVs/Noord-Brabant.NLD/36.19/	MT238701	MT238914
MuVs/Noord-Brabant.NLD/37.19/	MT238702	MT238915
MuVs/Noord-Brabant.NLD/39.19/	MT238703	MT238916
MuVs/Noord-Holland.NLD/16.19/	MT238704	MT238917
MuVs/Noord-Holland.NLD/18.19/	MT238705	MT238918
MuVs/Noord-Holland.NLD/23.19/	MT238706	MT238919
MuVs/Noord-Holland.NLD/25.19/	OP917961	MT238920
MuVs/Noord-Holland.NLD/50.19/	MT238708	MT238921
MuVs/Overloon.NLD/46.18/	MK936248	MT238924
MuVs/Rotterdam.NLD/13.19/	MK936267	MT238925
MuVs/Rotterdam.NLD/18.19/	MT238710	MT238926
MuVs/Rotterdam.NLD/8.19/	MK936256	MT238927
MuVs/Someren.NLD/18.19/	MT238711	MT238928
MuVs/Tilburg.NLD/13.19/	MK936265	MT238929
MuVs/Utrecht.NLD/15.19/	MK936269	MT238930
MuVs/Utrecht.NLD/20.19/	MT238713	MT238931
MuVs/Utrecht.NLD/25.19/	MT238714	MT238932
MuVs/Utrecht.NLD/26.17/	MT238715	MT238933
MuVs/Utrecht.NLD/29.19/2	MT238716	MT238934
MuVs/Utrecht.NLD/35.19	MT238717	MT238935
MuVs/Utrecht.NLD/35.19/2	MT238718	MT238936
MuVs/Utrecht.NLD/35.19/3	MT238719	MT238937
MuVs/Utrecht.NLD/36.19/	MT238720	MT238938
MuVs/Veghel.NLD/45.18/	MK936246	MT238939
MuVs/Zeeland.NLD/37.19/1	MT238721	MT238940
MuVs/Zeeland.NLD/37.19/2	MT238722	MT238941
MuVs/Zuid-Holland.NLD/20.19/	MT238723	MT238942
MuVs/Zuid-Holland.NLD/43.19/1	MT238725	MT238944
MuVs/Zuid-Holland.NLD/43.19/2	MT238726	MT238945
MuVs/Zuid-Holland.NLD/43.19/3	MT238727	MT238946
MuVs/Zuid-Holland.NLD/43.19/4	MT238728	MT238947
MuVs/Zuid-Holland.NLD/43.19/5	MT238729	MT238948
MuVs/Zuid-Holland.NLD/46.19/	MT238730	MT238949
MuVs/Zuid-Holland.NLD/47.19/2	MT238732	MT238951
MuVs/Zuid-Holland.NLD/49.19/	MT238733	MT238952
MuVs/Zuid-Holland.NLD/51.19/2	MW006704	MT238955
MuVs/Drenthe.NLD/52.19/	MW006670	MW006783
MuVs/Drenthe.NLD/11.20/	MW006669	MW006784
MuVs/Gelderland.NLD/14.20/	MW006671	MW006785
MuVs/Groningen.NLD/8.20/1	MW006674	MW006788
MuVs/Groningen.NLD/8.20/2	MW006675	MW006789
MuVs/Noord-Brabant.NLD/11.20/	MW006680	MW006794
MuVs/Noord-Brabant.NLD/6.20/	MW006682	MW006796
MuVs/Noord-Holland.NLD/10.20/1	MW006684	MW006798
MuVs/Noord-Holland.NLD/10.20/2	MW006685	MW006799
MuVs/Noord-Holland.NLD/11.20/	MW006686	MW006800
MuVs/Noord-Holland.NLD/2.20/1	OP917967	MW006803
MuVs/Noord-Holland.NLD/2.20/2	MW006690	MW006804
MuVs/Noord-Holland.NLD/2.20/3	MW006691	MW006805
MuVs/Noord-Holland.NLD/4.20/	MW006692	MW006806
MuVs/Noord-Holland.NLD/5.20/	MW006693	MW006807
MuVs/Noord-Holland.NLD/9.20/	MW006695	MW006809
MuVs/Utrecht.NLD/8.20/	OP917971	MW006810
MuVs/Zuid-Holland.NLD/1.20/	MW006697	MW006811
MuVs/Zuid-Holland.NLD/10.20/	MW006698	MW006812
MuVs/Zuid-Holland.NLD/2.20/	MW006699	MW006813
MuVs/Zuid-Holland.NLD/3.20/	MW006700	MW006814
MuVs/Zuid-Holland.NLD/5.20/	MW006701	MW006815
MuVs/Zuid-Holland.NLD/5.20/2	MW006702	MW006816
MuVs/Zuid-Holland.NLD/53.19/	MW006705	MW006819
MuVs/Zuid-Holland.NLD/7.20/	MW006706	MW006820
MuVs/Flevoland.NLD/19.15/	KU756717	OP917977
MuVs/Flevoland.NLD/31.15/	KX136899	OP917978
MuVs/Gelderland.NLD/19.19/	OP917960	OP917979
MuVs/Gelderland.NLD/36.17/	OP917951	OP917981
MuVs/Limburg.NLD/34.15/	OP917938	OP917983
MuVs/Noord-Brabant.NLD/1.20/	OP917969	OP917984
MuVs/Noord-Brabant.NLD/24.16/	OP917943	OP917985
MuVs/Noord-Brabant.NLD/42.19/	OP917966	OP917986
MuVs/Noord-Brabant.NLD/8.16/	OP917941	OP917987
MuVs/Noord-Brabant.NLD/9.16/	OP917939	OP917988
MuVs/Noord-Holland.NLD/20.15/	KU756726	OP917990
MuVs/Noord-Holland.NLD/36.16/	OP917945	OP917991
MuVs/Noord-Holland.NLD/39.19/	OP917965	OP917992
MuVs/Noord-Holland.NLD/49.17/	OP917953	OP917993
MuVs/Overijssel.NLD/3.20/	OP917968	OP917995
MuVs/Utrecht.NLD/29.19/1	OP917962	OP918000
MuVs/Zuid-Holland.NLD/11.15/	OP917930	OP918002
MuVs/Zuid-Holland.NLD/13.15/	OP917931	OP918003
MuVs/Zuid-Holland.NLD/13.15/2	KU756716	OP918004
MuVs/Zuid-Holland.NLD/17.15/	KU756712	OP918005
MuVs/Zuid-Holland.NLD/19.16/	OP917944	OP918006
MuVs/Zuid-Holland.NLD/22.15/	KU756718	OP918007
MuVs/Zuid-Holland.NLD/22.15/2	KU756721	OP918008
MuVs/Zuid-Holland.NLD/24.15/2	OP917936	OP918009
MuVs/Zuid-Holland.NLD/25.15/	KU756723	OP918010
MuVs/Zuid-Holland.NLD/25.15/2	OP917935	OP918011
MuVs/Zuid-Holland.NLD/31.19	OP917963	OP918012
MuVs/Avila.ESP/13.16/6	MN437053	MW657786
MuVs/Madrid.ESP/2.17/	MN437135	OQ107139
MuVs/Madrid.ESP/25.15/2	MN437033	MW657780
MuVs/Madrid.ESP/26.15/	MN437034	MW657781
MuVs/Madrid.ESP/26.15/2	MN437035	MW657782
MuVs/Madrid.ESP/30.19/	MT906973	MT670360
MuVs/Madrid.ESP/36.18/	MN567455	OQ107148
MuVs/Madrid.ESP/8.15/	MN437007	KY607630
MuVs/Murcia.ESP/22.18/	MN567395	MT726994
MuVs/Murcia.ESP/25.18/	MN567419	MT726996
MuVs/Alicante.ESP/04.18/	MN567314	OQ107097
MuVs/Alicante.ESP/09.18/	MN567334	OQ107098
MuVs/Alicante.ESP/10.18/	MN567340	OQ107099
MuVs/Alicante.ESP/11.17/2	MN437190	OQ107100
MuVs/Alicante.ESP/17.18/	MN567375	OQ107101
MuVs/Alicante.ESP/22.17/	MN437251	OQ107102
MuVs/Alicante.ESP/23.17/	MN437262	OQ107103
MuVs/Alicante.ESP/32.17/	MN437287	OQ107104
MuVs/Alicante.ESP/39.19/	MT907060	OQ107105
MuVs/Avila.ESP/04.18/	MN567315	OQ107106
MuVs/Avila.ESP/11.16/2	MN437045	MW657783
MuVs/Avila.ESP/11.16/3	MN437046	MW657784
MuVs/Avila.ESP/12.18/	MN567356	OQ107107
MuVs/Avila.ESP/13.16/5	MN437052	MW657785
MuVs/Avila.ESP/13.16/7	MN437056	MW657788
MuVs/Avila.ESP/17.16/	MN437069	OQ107108
MuVs/Avila.ESP/17.17/	MN437221	OQ107109
MuVs/Avila.ESP/23.16/	MN437100	OQ107110
MuVs/Avila.ESP/23.18/	MN567399	OQ107111
MuVs/Avila.ESP/27.15/	MN437036	OQ107112
MuVs/Avila.ESP/34.19/	MT906987	MT670362
MuVs/Avila.ESP/43.18/	MN567467	OQ107113
MuVs/Avila.ESP/44.18/	MN567468	OQ107114
MuVs/Avila.ESP/46.18/	MN567473	OQ107115
MuVs/Avila.ESP/5.17/	MN437151	OQ107116
MuVs/Burgos.ESP/43.19/	MT907141	OQ107117
MuVs/CiudadReal.ESP/12.17/	MN437196	OQ107118
MuVs/CiudadReal.ESP/12.18/	MN567355	OQ107119
MuVs/CiudadReal.ESP/16.16/	MN437072	OQ107120
MuVs/CiudadReal.ESP/4.17/	MN437146	OQ107122
MuVs/CiudadReal.ESP/43.16/2	MN437122	OQ107123
MuVs/CiudadReal.ESP/9.17/	MN437171	OQ107124
MuVs/Cuenca.ESP/10.18/	MN567339	OQ107125
MuVs/Cuenca.ESP/4.17/	MN437147	OQ107126
MuVs/Guadalajara.ESP/18.18/	MN567377	OQ107127
MuVs/Guadalajara.ESP/19.19/	MT906923	OQ107128
MuVs/Madrid.ESP/04.18/	MN567312	OQ107129
MuVs/Madrid.ESP/06.18/2	MN567325	OQ107130
MuVs/Madrid.ESP/10.18/2	MN567346	OQ107131
MuVs/Madrid.ESP/11.18/2	MN567350	OQ107132
MuVs/Madrid.ESP/13.16/	MN437048	OQ107133
MuVs/Madrid.ESP/15.19/6	MT906908	OQ107134
MuVs/Madrid.ESP/16.16/	MN437068	OQ107135
MuVs/Madrid.ESP/16.17/2	MN437217	MT670357
MuVs/Madrid.ESP/18.18/	MN567378	OQ107136
MuVs/Madrid.ESP/19.17/	MN437241	OQ107137
MuVs/Madrid.ESP/19.17/2	MN437243	OQ107138
MuVs/Madrid.ESP/2.17/3	MN437140	OQ107140
MuVs/Madrid.ESP/22.16/	MN437095	OQ107141
MuVs/Madrid.ESP/22.16/5	MN437099	OQ107142
MuVs/Madrid.ESP/23.15/	MN437024	MW657775
MuVs/Madrid.ESP/23.18/2	MN567398	OQ107143
MuVs/Madrid.ESP/25.15/	MN437032	MW657779
MuVs/Madrid.ESP/26.17/	MN437277	OQ107144
MuVs/Madrid.ESP/27.18/	MN567425	OQ107145
MuVs/Madrid.ESP/3.16/	MN437041	OQ107146
MuVs/Madrid.ESP/30.17/	MN437285	OQ107147
MuVs/Madrid.ESP/34.19/	MT906998	MT670365
MuVs/Madrid.ESP/39.17/	MN437296	OQ107149
MuVs/Madrid.ESP/41.16/	MN437116	OQ107150
MuVs/Madrid.ESP/42.18/	MN567465	OQ107151
MuVs/Madrid.ESP/47.19/	MT907208	OQ107152
MuVs/Madrid.ESP/48.17/	MN437310	OQ107153
MuVs/Madrid.ESP/50.17/	MN437314	OQ107154
MuVs/Madrid.ESP/51.16/2	MN437133	OQ107155
MuVs/Madrid.ESP/52.16/	MN437130	OQ107156
MuVs/Madrid.ESP/7.16/	MN437042	OQ107157
MuVs/Madrid.ESP/8.16/	MN437043	OQ107158
MuVs/Madrid.ESP/9.17/4	MN437175	OQ107159
MuVs/Murcia.ESP/05.18/	MN567321	MT726992
MuVs/Murcia.ESP/14.18/	MN567362	MT726993
MuVs/Murcia.ESP/15.15/	MN437017	MW657773
MuVs/Murcia.ESP/17.15/	MN437019	MW657774
MuVs/Murcia.ESP/17.17/	MN437232	MT726985
MuVs/Murcia.ESP/2.15/	MN437001	KY607629
MuVs/Murcia.ESP/24.18/	MN567412	MT726995
MuVs/Murcia.ESP/26.18/	MN567424	MT726997
MuVs/Murcia.ESP/27.17/	MN437282	MT726986
MuVs/Murcia.ESP/27.18/2	MN567431	MT726998
MuVs/Murcia.ESP/27.18/3	MN567432	OQ107161
MuVs/Murcia.ESP/28.17/	MN437283	MT726987
MuVs/Murcia.ESP/33.18/	MN567450	MT726999
MuVs/Murcia.ESP/35.17/	MN437288	MT726988
MuVs/Murcia.ESP/39.18/	MN567462	MT727000
MuVs/Murcia.ESP/41.17/	MN437299	MT726989
MuVs/Murcia.ESP/45.17/	MN437308	MT726990
MuVs/Murcia.ESP/48.17/	MN437315	MT726991
MuVs/Murcia.ESP/8.15/	MN437008	KY607631
MuVs/Navarra.ESP/09.18/	MN567335	OQ107162
MuVs/Navarra.ESP/13.19/	MT906893	OQ107163
MuVs/Navarra.ESP/18.17/3	MN437228	OQ107164
MuVs/Navarra.ESP/22.17/2	MN437256	OQ107165
MuVs/Navarra.ESP/23.18/	MN567404	OQ107166
MuVs/Navarra.ESP/26.17/	MN437276	OQ107167
MuVs/Navarra.ESP/29.19/	MT906971	OQ107168
MuVs/Navarra.ESP/38.18/	MN567459	OQ107169
MuVs/Navarra.ESP/45.17/	MN437303	OQ107170
MuVs/Navarra.ESP/49.17/	MN437311	OQ107171
MuVs/Navarra.ESP/50.17/	MN437313	OQ107172
MuVs/Palencia.ESP/46.17/3	OQ408151	MT727001
MuVs/Pontevedra.ESP/47.19/	MT907209	OQ107173
MuVs/Segovia.ESP/34.19/	MT906990	MT670363
MuVs/Segovia.ESP/34.19/2	MT906992	MT670367
MuVs/Segovia.ESP/36.19/	MT906986	MT670364
MuVs/Segovia.ESP/39.19/	MT907028	MT670369
MuVs/Segovia.ESP/39.19/11	MT907038	MT670372
MuVs/Segovia.ESP/39.19/31	MT907064	MT670375
MuVs/Segovia.ESP/39.19/33	MT907066	MT670376
MuVs/Segovia.ESP/45.19/21	MT907195	OQ107174
MuVs/Soria.ESP/26.18/	MN567422	OQ107175
MuVs/Soria.ESP/34.18/	MN567454	OQ107176
MuVs/Soria.ESP/37.19/	MT907012	OQ107177
MuVs/Toledo.ESP/13.17/	MN437202	MT670354
MuVs/Toledo.ESP/35.19/	MT906994	OQ107178
MuVs/Toledo.ESP/7.17/	MN437159	OQ107179
MuVs/Zaragoza.ESP/19.17/	MN437257	OQ107180
MuVs/Zaragoza.ESP/20.15/	MN437025	MW657776
MuVs/Zaragoza.ESP/20.17/	MN437258	OQ107181
MuVs/Zaragoza.ESP/22.15/4	MN437030	MW657777
MuVs/Zaragoza.ESP/22.17/	MN437273	OQ107182
MuVs/Zaragoza.ESP/23.15/	MN437031	MW657778
MuVs/Zaragoza.ESP/23.17/	MN437275	OQ107183
MuVs/Zaragoza.ESP/24.18/	MN567410	OQ408150
MuVs/Zaragoza.ESP/30.19/	MT906978	MT670361
MuVs/CiudadReal.ESP/24.18/	MN567405	OQ107121

## Sheet: Hoja3
WHO MuV name	SH	MF
MuVs/Avila.ESP/13.16/6	MN437053	MW657786
MuVs/Madrid.ESP/2.17/	MN437135	OQ107139
MuVs/Madrid.ESP/25.15/2	MN437033	MW657780
MuVs/Madrid.ESP/26.15/	MN437034	MW657781
MuVs/Madrid.ESP/26.15/2	MN437035	MW657782
MuVs/Madrid.ESP/30.19/	MT906973	MT670360
MuVs/Madrid.ESP/36.18/	MN567455	OQ107148
MuVs/Madrid.ESP/8.15/	MN437007	KY607630
MuVs/Murcia.ESP/22.18/	MN567395	MT726994
MuVs/Murcia.ESP/25.18/	MN567419	MT726996
MuVs/Alicante.ESP/04.18/	MN567314	OQ107097
MuVs/Alicante.ESP/09.18/	MN567334	OQ107098
MuVs/Alicante.ESP/10.18/	MN567340	OQ107099
MuVs/Alicante.ESP/11.17/2	MN437190	OQ107100
MuVs/Alicante.ESP/17.18/	MN567375	OQ107101
MuVs/Alicante.ESP/22.17/	MN437251	OQ107102
MuVs/Alicante.ESP/23.17/	MN437262	OQ107103
MuVs/Alicante.ESP/32.17/	MN437287	OQ107104
MuVs/Alicante.ESP/39.19/	MT907060	OQ107105
MuVs/Avila.ESP/04.18/	MN567315	OQ107106
MuVs/Avila.ESP/11.16/2	MN437045	MW657783
MuVs/Avila.ESP/11.16/3	MN437046	MW657784
MuVs/Avila.ESP/12.18/	MN567356	OQ107107
MuVs/Avila.ESP/13.16/5	MN437052	MW657785
MuVs/Avila.ESP/13.16/7	MN437056	MW657788
MuVs/Avila.ESP/17.16/	MN437069	OQ107108
MuVs/Avila.ESP/17.17/	MN437221	OQ107109
MuVs/Avila.ESP/23.16/	MN437100	OQ107110
MuVs/Avila.ESP/23.18/	MN567399	OQ107111
MuVs/Avila.ESP/27.15/	MN437036	OQ107112
MuVs/Avila.ESP/34.19/	MT906987	MT670362
MuVs/Avila.ESP/43.18/	MN567467	OQ107113
MuVs/Avila.ESP/44.18/	MN567468	OQ107114
MuVs/Avila.ESP/46.18/	MN567473	OQ107115
MuVs/Avila.ESP/5.17/	MN437151	OQ107116
MuVs/Burgos.ESP/43.19/	MT907141	OQ107117
MuVs/CiudadReal.ESP/12.17/	MN437196	OQ107118
MuVs/CiudadReal.ESP/12.18/	MN567355	OQ107119
MuVs/CiudadReal.ESP/16.16/	MN437072	OQ107120
MuVs/CiudadReal.ESP/4.17/	MN437146	OQ107122
MuVs/CiudadReal.ESP/43.16/2	MN437122	OQ107123
MuVs/CiudadReal.ESP/9.17/	MN437171	OQ107124
MuVs/Cuenca.ESP/10.18/	MN567339	OQ107125
MuVs/Cuenca.ESP/4.17/	MN437147	OQ107126
MuVs/Guadalajara.ESP/18.18/	MN567377	OQ107127
MuVs/Guadalajara.ESP/19.19/	MT906923	OQ107128
MuVs/Madrid.ESP/04.18/	MN567312	OQ107129
MuVs/Madrid.ESP/06.18/2	MN567325	OQ107130
MuVs/Madrid.ESP/10.18/2	MN567346	OQ107131
MuVs/Madrid.ESP/11.18/2	MN567350	OQ107132
MuVs/Madrid.ESP/13.16/	MN437048	OQ107133
MuVs/Madrid.ESP/15.19/6	MT906908	OQ107134
MuVs/Madrid.ESP/16.16/	MN437068	OQ107135
MuVs/Madrid.ESP/16.17/2	MN437217	MT670357
MuVs/Madrid.ESP/18.18/	MN567378	OQ107136
MuVs/Madrid.ESP/19.17/	MN437241	OQ107137
MuVs/Madrid.ESP/19.17/2	MN437243	OQ107138
MuVs/Madrid.ESP/2.17/3	MN437140	OQ107140
MuVs/Madrid.ESP/22.16/	MN437095	OQ107141
MuVs/Madrid.ESP/22.16/5	MN437099	OQ107142
MuVs/Madrid.ESP/23.15/	MN437024	MW657775
MuVs/Madrid.ESP/23.18/2	MN567398	OQ107143
MuVs/Madrid.ESP/25.15/	MN437032	MW657779
MuVs/Madrid.ESP/26.17/	MN437277	OQ107144
MuVs/Madrid.ESP/27.18/	MN567425	OQ107145
MuVs/Madrid.ESP/3.16/	MN437041	OQ107146
MuVs/Madrid.ESP/30.17/	MN437285	OQ107147
MuVs/Madrid.ESP/34.19/	MT906998	MT670365
MuVs/Madrid.ESP/39.17/	MN437296	OQ107149
MuVs/Madrid.ESP/41.16/	MN437116	OQ107150
MuVs/Madrid.ESP/42.18/	MN567465	OQ107151
MuVs/Madrid.ESP/47.19/	MT907208	OQ107152
MuVs/Madrid.ESP/48.17/	MN437310	OQ107153
MuVs/Madrid.ESP/50.17/	MN437314	OQ107154
MuVs/Madrid.ESP/51.16/2	MN437133	OQ107155
MuVs/Madrid.ESP/52.16/	MN437130	OQ107156
MuVs/Madrid.ESP/7.16/	MN437042	OQ107157
MuVs/Madrid.ESP/8.16/	MN437043	OQ107158
MuVs/Madrid.ESP/9.17/4	MN437175	OQ107159
MuVs/Murcia.ESP/05.18/	MN567321	MT726992
MuVs/Murcia.ESP/14.18/	MN567362	MT726993
MuVs/Murcia.ESP/15.15/	MN437017	MW657773
MuVs/Murcia.ESP/17.15/	MN437019	MW657774
MuVs/Murcia.ESP/17.17/	MN437232	MT726985
MuVs/Murcia.ESP/2.15/	MN437001	KY607629
MuVs/Murcia.ESP/24.18/	MN567412	MT726995
MuVs/Murcia.ESP/26.18/	MN567424	MT726997
MuVs/Murcia.ESP/27.17/	MN437282	MT726986
MuVs/Murcia.ESP/27.18/2	MN567431	MT726998
MuVs/Murcia.ESP/27.18/3	MN567432	OQ107161
MuVs/Murcia.ESP/28.17/	MN437283	MT726987
MuVs/Murcia.ESP/33.18/	MN567450	MT726999
MuVs/Murcia.ESP/35.17/	MN437288	MT726988
MuVs/Murcia.ESP/39.18/	MN567462	MT727000
MuVs/Murcia.ESP/41.17/	MN437299	MT726989
MuVs/Murcia.ESP/45.17/	MN437308	MT726990
MuVs/Murcia.ESP/48.17/	MN437315	MT726991
MuVs/Murcia.ESP/8.15/	MN437008	KY607631
MuVs/Navarra.ESP/09.18/	MN567335	OQ107162
MuVs/Navarra.ESP/13.19/	MT906893	OQ107163
MuVs/Navarra.ESP/18.17/3	MN437228	OQ107164
MuVs/Navarra.ESP/22.17/2	MN437256	OQ107165
MuVs/Navarra.ESP/23.18/	MN567404	OQ107166
MuVs/Navarra.ESP/26.17/	MN437276	OQ107167
MuVs/Navarra.ESP/29.19/	MT906971	OQ107168
MuVs/Navarra.ESP/38.18/	MN567459	OQ107169
MuVs/Navarra.ESP/45.17/	MN437303	OQ107170
MuVs/Navarra.ESP/49.17/	MN437311	OQ107171
MuVs/Navarra.ESP/50.17/	MN437313	OQ107172
MuVs/Palencia.ESP/46.17/3	OQ408151	MT727001
MuVs/Pontevedra.ESP/47.19/	MT907209	OQ107173
MuVs/Segovia.ESP/34.19/	MT906990	MT670363
MuVs/Segovia.ESP/34.19/2	MT906992	MT670367
MuVs/Segovia.ESP/36.19/	MT906986	MT670364
MuVs/Segovia.ESP/39.19/	MT907028	MT670369
MuVs/Segovia.ESP/39.19/11	MT907038	MT670372
MuVs/Segovia.ESP/39.19/31	MT907064	MT670375
MuVs/Segovia.ESP/39.19/33	MT907066	MT670376
MuVs/Segovia.ESP/45.19/21	MT907195	OQ107174
MuVs/Soria.ESP/26.18/	MN567422	OQ107175
MuVs/Soria.ESP/34.18/	MN567454	OQ107176
MuVs/Soria.ESP/37.19/	MT907012	OQ107177
MuVs/Toledo.ESP/13.17/	MN437202	MT670354
MuVs/Toledo.ESP/35.19/	MT906994	OQ107178
MuVs/Toledo.ESP/7.17/	MN437159	OQ107179
MuVs/Zaragoza.ESP/19.17/	MN437257	OQ107180
MuVs/Zaragoza.ESP/20.15/	MN437025	MW657776
MuVs/Zaragoza.ESP/20.17/	MN437258	OQ107181
MuVs/Zaragoza.ESP/22.15/4	MN437030	MW657777
MuVs/Zaragoza.ESP/22.17/	MN437273	OQ107182
MuVs/Zaragoza.ESP/23.15/	MN437031	MW657778
MuVs/Zaragoza.ESP/23.17/	MN437275	OQ107183
MuVs/Zaragoza.ESP/24.18/	MN567410	OQ408150
MuVs/Zaragoza.ESP/30.19/	MT906978	MT670361
MuVs/CiudadReal.ESP/24.18/	MN567405	OQ107121
